# Supplementary material for: Assessment of Drug-Induced Toxicity Biomarkers in the Brain Microphysiological System (MPS) Using Targeted and Untargeted Molecular Profiling
Source: Front Big Data. 2019 Jun 26;2:23. doi: 10.3389/fdata.2019.00023 (PMC7931859; doi:10.3389/fdata.2019.00023)
Supplement: Supplementary file 1 [file Data_Sheet_1.zip]

Archive with 14 entries (11 files):
- Supplementary_Materials/
- Supplementary_Materials/.DS_Store
- __MACOSX/
- __MACOSX/Supplementary_Materials/
- __MACOSX/Supplementary_Materials/._.DS_Store
- Supplementary_Materials/.Rapp.history
- __MACOSX/Supplementary_Materials/._.Rapp.history
- Supplementary_Materials/DJ1_Prediction.R
- __MACOSX/Supplementary_Materials/._DJ1_Prediction.R
- Supplementary_Materials/Metabolomics_data.csv
- __MACOSX/Supplementary_Materials/._Metabolomics_data.csv
- Supplementary_Materials/Supplementary_Materials.docx
- __MACOSX/Supplementary_Materials/._Supplementary_Materials.docx
- __MACOSX/._Supplementary_Materials
