# Supplementary material for: Assessment of Drug-Induced Toxicity Biomarkers in the Brain Microphysiological System (MPS) Using Targeted and Untargeted Molecular Profiling
Source: Front Big Data. 2019 Jun 26;2:23. doi: 10.3389/fdata.2019.00023 (PMC7931859; doi:10.3389/fdata.2019.00023)
Supplement: Supplementary file 1 [file Data_Sheet_1.zip › Supplementary_Materials/DJ1_Prediction.R]

### glmnet for lasso ###
library("glmnet", lib.loc="/Library/Frameworks/R.framework/Versions/3.4/Resources/library")
library(readr)
data_ALL0 <- read_csv("data_ALLpredictors.csv")

# define the matrix of predictors (metabolites)
X <- as.matrix(data_ALL0[,2:54])
# define the dependent variable (DJ-1)
Y <- as.matrix(data_ALL0[,1])
# run lasso
fit=glmnet(X,Y)
# see lasso results
print(fit)
lasso_results <- as.matrix(print(fit))

#####################################
### CARET ###
library(caret)
train.y <- data_ALL0$`DJ-1 acc`
train.x <- data_ALL0
train.x$`DJ-1 acc`<- NULL

# tune lambda with repeated CV
methd_cv <- trainControl(method = "repeatedcv", number = 5, repeats = 100)

test_cv_model <- train(train.x, train.y, method = "glmnet", trControl = methd_cv,
                             tuneGrid = expand.grid(alpha = 1,lambda = seq(0, 3000, by = 10)))

test_cv_model #see the results 

# get coeff.s for all lambdas in a dataframe
allCoefs <- data.frame(lambda=test_cv_model$finalModel[['lambda']],
                     as.matrix(t(test_cv_model$finalModel[['beta']])))
#number of non-zero coeffs
n.zeros <- rowSums(as.matrix(t(test_cv_model$finalModel[['beta']])) != 0)

# best hyperparameter
test_cv_model$bestTune

# best coefficients
coef(test_cv_model$finalModel, test_cv_model$bestTune$lambda)

# make predictions using the final model
predictions <- predict(test_cv_model, train.x)

  
