# Supplementary material for: Assessment of Drug-Induced Toxicity Biomarkers in the Brain Microphysiological System (MPS) Using Targeted and Untargeted Molecular Profiling
Source: Front Big Data. 2019 Jun 26;2:23. doi: 10.3389/fdata.2019.00023 (PMC7931859; doi:10.3389/fdata.2019.00023)
Supplement: Supplementary file 1 [file Data_Sheet_1.zip › Supplementary_Materials/Metabolomics_data.csv]

Metabolites	Control-1	Control-2	Control-3	Control-4	Control-5	T-low-1	T-low-2	T-low-3	T-mid-1	T-mid-2	T-mid-3	T-high-1	T-high-2	T-high-3	B-low-1	B-low-2	B-low-3	B-mid-1	B-mid-2	B-mid-3	B-high-1	B-high-2	B-high-3
Pyruvic acid	0.00400832	0.003615305	0.004199593	0.003837732	0.003622876	0.004200989	0.003883645	0.004104623	0.004090324	0.003892118	0.003286623	0.003799452	0.003416491	0.00414986	0.004019543	0.003782218	0.003961498	0.003993245	0.003589868	0.003801807	0.005372184	0.00502516	0.004855936
Lactic acid	0.092588778	0.096528043	0.083079035	0.078178249	0.100112784	0.084036843	0.085950646	0.100692944	0.084511102	0.098557239	0.082203338	0.069772485	0.101379012	0.081080457	0.097958702	0.093368521	0.119983434	0.148076943	0.139964365	0.136889786	0.106180792	0.12034621	0.123934933
Isovaleric/Valeric acid	N.D.	N.D.	N.D.	0.000124003	N.D.	N.D.	N.D.	N.D.	N.D.	N.D.	0.000105015	N.D.	N.D.	N.D.	N.D.	0.000157783	N.D.	N.D.	N.D.	N.D.	N.D.	N.D.	N.D.
2-Oxoisovaleric acid	0.000586829	0.000643211	0.000585033	0.000549993	0.000596592	0.000600249	0.000638024	0.000672263	0.000555577	0.000623381	0.000569914	0.000509878	0.000660641	0.000635578	0.000599721	0.000648693	0.000741661	0.000647116	0.000559335	0.000623532	0.000585067	0.000544344	0.000572146
5-Oxoproline	0.021182851	0.021081273	0.020829218	0.020286608	0.01973353	0.022218237	0.02088829	0.022073479	0.021919226	0.021418318	0.020259683	0.021925499	0.019963912	0.022704273	0.019779574	0.019874079	0.019400092	0.021759382	0.021389125	0.021249565	0.021742525	0.022453874	0.020447171
4-Methyl-2-oxovaleric acid	0.003389588	0.003773254	0.003502846	0.003396718	0.003423447	0.003766041	0.003211574	0.004080535	0.003874146	0.003250919	0.003313054	0.003204002	0.003701521	0.003832199	0.003583356	0.003358239	0.004233783	0.003626608	0.003516218	0.003624859	0.003362908	0.003202642	0.003316605
Threonic acid	0.000145451	0.000180513	0.000119652	0.000139026	0.000146909	0.00014423	0.000139684	0.000174939	0.000104246	0.000132506	9.20358E-05	0.000147021	0.00013092	0.000173969	0.000125242	0.000122664	0.000127478	0.000114259	N.D.	0.000104919	N.D.	N.D.	9.78812E-05
Ethanolamine phosphate	0.000114803	0.000134058	N.D.	9.31933E-05	0.000134808	9.73241E-05	0.000101673	0.000132847	0.000112653	0.000122719	9.27438E-05	0.000107156	0.000164254	0.000122138	0.000106815	0.000119101	0.000136877	0.000171522	0.000165017	0.000138351	0.000212306	0.000218052	0.000199007
Terephthalic acid	0.000298941	0.000284308	0.000320739	0.000287728	0.000254853	0.000244063	0.000298258	0.000285645	0.000260134	0.000284838	0.000248969	0.000248591	0.000235995	0.000274553	0.000295686	0.000258052	0.000306651	0.000290288	0.000275871	0.000288934	0.000282883	0.00031476	0.000268227
Citric acid	0.002095601	0.001403224	0.001465815	0.001419288	0.001798974	0.001218056	0.001535595	0.001427007	0.00150796	0.00139257	0.001261599	0.001920167	0.001582639	0.001387649	0.001555014	0.001301203	0.001920682	0.001191638	0.001218389	0.001388134	0.001035317	0.000803281	0.000910674
S-Sulfocysteine	0.000233375	0.000184495	0.000264882	0.000240367	0.000188054	0.00027015	0.000201248	0.000158637	0.00018231	0.000229125	0.000203895	0.000275507	0.000139858	0.000236065	N.D.	0.000150912	0.000128359	N.D.	N.D.	0.000102472	N.D.	N.D.	N.D.
Mucic acid	0.000269298	0.000385183	0.000235777	0.000283145	0.000277361	0.000311788	0.000264211	0.000290998	0.000261815	0.000271286	0.000207435	0.000299629	0.000256527	0.000294054	0.000298277	0.000280702	0.000254368	0.000156146	0.000184758	0.000218807	0.000217203	0.000179002	0.000150607
Pantothenic acid	0.000440121	0.000506764	0.000438921	0.000458837	0.000430079	0.000506436	0.000468491	0.000494647	0.000478954	0.000506937	0.000413689	0.000501498	0.000410153	0.000471616	0.000439642	0.000450955	0.000469376	0.000473209	0.000488975	0.000461262	0.000481362	0.000444491	0.000486161
XA0033	N.D.	N.D.	N.D.	N.D.	N.D.	N.D.	N.D.	N.D.	N.D.	N.D.	N.D.	N.D.	N.D.	N.D.	N.D.	N.D.	N.D.	N.D.	N.D.	7.99122E-05	0.000144322	0.000174547	0.000106804
Ketoprofen	7.88802E-05	N.D.	N.D.	7.74065E-05	6.87352E-05	9.48157E-05	8.88477E-05	0.000109246	0.000105447	7.93029E-05	8.07084E-05	9.85222E-05	N.D.	7.62078E-05	6.39165E-05	7.94006E-05	N.D.	7.10476E-05	6.5551E-05	N.D.	0.000133088	0.000104571	0.000106534
Ascorbate 2-phosphate	0.00477803	0.004532206	0.005029222	0.004133353	0.004387434	0.004735268	0.004570407	0.004927737	0.004938702	0.004690668	0.004518015	0.004877355	0.004386317	0.004977625	0.004492583	0.004249715	0.004412957	0.005004878	0.004981879	0.004995053	0.004639051	0.00496724	0.004729934
Ethanolamine	N.D.	N.D.	N.D.	0.000444158	N.D.	0.000431531	0.000344672	N.D.	N.D.	N.D.	N.D.	N.D.	N.D.	N.D.	N.D.	N.D.	N.D.	N.D.	N.D.	N.D.	0.000503553	N.D.	0.000373036
Gly	0.012512355	0.011168863	0.012293601	0.011411335	0.012825344	0.013099384	0.012389255	0.011846213	0.011923844	0.013020848	0.011640134	0.012332353	0.013426025	0.011970927	0.01370275	0.012298326	0.012725308	0.01197352	0.011729995	0.011198488	0.013382762	0.012787263	0.011865179
Putrescine	0.014853204	0.01542893	0.016778558	0.014127406	0.015423534	0.016400065	0.014783603	0.015433835	0.014797853	0.015612595	0.014031039	0.016089878	0.015733205	0.014644364	0.015747866	0.014257714	0.015478124	0.014876655	0.01612185	0.014801187	0.016156935	0.015142317	0.014227519
Ala	0.016933588	0.017155059	0.016824833	0.016326465	0.019040789	0.016199644	0.017789122	0.017918907	0.016102822	0.018917607	0.017714834	0.016959261	0.017641774	0.016305931	0.016847311	0.017037032	0.020780063	0.013481849	0.014784509	0.015990446	0.015757646	0.015349472	0.016436023
Glycerol	0.066540886	0.095540298	0.089015307	0.077448938	0.070683158	0.067057696	0.077632421	0.069952429	0.044391097	0.066020277	0.08377352	0.070590788	0.082699127	0.054238752	0.069389649	0.0793404	0.0604683	0.048864767	0.073961148	0.083410247	0.054080939	0.070634106	0.073688102
2-5-Pyrroledione	N.D.	0.000506217	0.000594958	0.000461413	0.000513118	0.000656378	0.000599919	0.000577909	N.D.	0.000628302	0.000563432	0.000649587	0.000580662	0.00076569	N.D.	0.000501664	N.D.	0.000553586	N.D.	0.000603672	0.000512048	0.000534472	N.D.
Choline	0.016494804	0.015926591	0.016155688	0.015285411	0.016212445	0.016286076	0.01453487	0.016212433	0.016253632	0.017311866	0.014351906	0.017946241	0.014719426	0.014410523	0.01492413	0.015628466	0.015953629	0.01343593	0.01483621	0.013657454	0.015627896	0.014922646	0.015703816
Ser	0.014379692	0.014234685	0.014673434	0.014425215	0.015286616	0.014671435	0.014816175	0.01448366	0.014868026	0.014987862	0.013827921	0.015396192	0.014984175	0.015504455	0.015369191	0.013937557	0.015303904	0.013891298	0.013775299	0.013599456	0.015088044	0.014368773	0.014141027
Pro	0.026566799	0.026928616	0.027243948	0.026099849	0.028601607	0.026583951	0.026684868	0.027317212	0.026463781	0.027051264	0.026406519	0.027963041	0.028365579	0.027187246	0.027807885	0.026223908	0.029152476	0.025860354	0.026857801	0.026658227	0.026337658	0.025310419	0.02500132
Guanidoacetic acid	0.000831486	0.000982489	0.00084249	0.000695314	0.000820859	N.D.	0.000651443	0.000753822	0.000833456	0.000860346	0.000941997	0.000751085	0.001035197	0.000816284	0.000900285	0.000842619	0.001389835	0.00077553	0.0008286	0.000894906	0.000706673	0.000886822	0.000746732
Val	0.072236396	0.070662218	0.074777442	0.070951456	0.073504981	0.072170308	0.070971123	0.072970194	0.072988994	0.07429673	0.068397782	0.074706006	0.074032032	0.07032565	0.076817504	0.070186927	0.074145926	0.07098204	0.06954172	0.071067402	0.075689682	0.07396673	0.068986531
Thr	0.039269495	0.038961613	0.040435128	0.038168793	0.040115142	0.039095851	0.03843867	0.039342435	0.03963781	0.039694417	0.037225349	0.041350273	0.040472026	0.037301019	0.040053516	0.037402314	0.037822243	0.038020103	0.039104809	0.037985806	0.040059469	0.039149101	0.037752542
Nicotinamide	0.001624235	0.001415269	0.001581414	0.001262813	0.001525662	0.001487499	0.00156287	0.001601794	0.001532723	0.001574325	0.00134941	0.001771665	0.00165334	0.001518423	0.001577022	0.001407306	0.00175465	0.001567004	0.001618596	0.001600853	0.001472814	0.001438192	0.001457811
Acetylputrescine	N.D.	N.D.	N.D.	N.D.	N.D.	N.D.	N.D.	N.D.	N.D.	N.D.	N.D.	N.D.	N.D.	N.D.	N.D.	N.D.	N.D.	N.D.	N.D.	0.000192077	N.D.	0.000267862	N.D.
Creatine	N.D.	N.D.	N.D.	N.D.	N.D.	N.D.	N.D.	N.D.	N.D.	N.D.	N.D.	N.D.	N.D.	N.D.	N.D.	N.D.	N.D.	N.D.	N.D.	N.D.	N.D.	N.D.	N.D.
Leu	0.103459514	0.098377253	0.104374045	0.098038038	0.101226398	0.102612361	0.099571232	0.102695052	0.10454954	0.105821791	0.096889056	0.10698586	0.100724638	0.101327155	0.10297182	0.098396062	0.101906602	0.095561111	0.094545856	0.097193674	0.100960766	0.097682496	0.100170342
Ile	0.090385489	0.088925251	0.090349189	0.088845574	0.091262649	0.089454104	0.086584427	0.089234038	0.084510267	0.092826646	0.085701081	0.092725745	0.091253778	0.088693576	0.089827937	0.088050192	0.088983495	0.086049389	0.086487344	0.08566591	0.088128669	0.086605042	0.088271491
Asn	0.003530975	0.003919975	0.00363806	0.003757126	0.003752869	0.003628871	0.003507723	0.003804415	0.003757941	0.003636299	0.003475379	0.003663727	0.003915899	0.003704435	0.003725782	0.003079939	0.003629159	0.003403148	0.003394364	0.003322066	0.003694779	0.003573574	0.003004094
Ornithine	0.004279646	0.003896447	0.004401222	0.003704082	0.004451805	0.00417627	0.003793173	0.004012537	0.003970306	0.004103955	0.003896333	0.004442811	0.00421099	0.004084504	0.003835524	0.003909322	0.004709196	0.003858517	0.004128523	0.003742392	0.003470806	0.003046613	0.003699327
Thiaproline	N.D.	N.D.	N.D.	N.D.	N.D.	0.000165347	N.D.	0.000259533	N.D.	N.D.	0.000220192	N.D.	N.D.	N.D.	N.D.	N.D.	N.D.	N.D.	N.D.	N.D.	N.D.	N.D.	N.D.
Hypoxanthine	0.000716614	0.000578228	0.000704401	0.000789258	0.000625913	0.000664521	0.000641967	0.00070365	0.000705422	0.000750393	0.000668229	0.000660787	0.000623498	0.000752733	0.000650318	0.000629601	0.000591433	0.000689431	0.000729333	0.000688485	0.001136855	0.001131528	0.00109864
Spermidine	N.D.	N.D.	N.D.	N.D.	N.D.	0.000115242	N.D.	N.D.	N.D.	N.D.	N.D.	N.D.	N.D.	N.D.	N.D.	N.D.	N.D.	N.D.	N.D.	7.42117E-05	0.000211616	0.000167726	N.D.
Gln	0.173411161	0.174111624	0.18346016	0.168857844	0.168086272	0.174777658	0.1704476	0.178824856	0.174513099	0.178558475	0.168899984	0.182110458	0.177590371	0.167829907	0.17562119	0.164511067	0.171462536	0.170253068	0.173016737	0.166297271	0.1731557	0.170321809	0.16634491
Lys	0.051643603	0.050936858	0.050907862	0.049789744	0.051372444	0.051063483	0.050548988	0.049375635	0.050710346	0.053247894	0.047144573	0.055596388	0.049594251	0.047624571	0.050239128	0.047396516	0.050320933	0.045837266	0.051187752	0.046951083	0.048433735	0.047761979	0.050540737
Glu	N.D.	N.D.	N.D.	N.D.	N.D.	N.D.	N.D.	N.D.	N.D.	N.D.	N.D.	N.D.	N.D.	N.D.	N.D.	N.D.	N.D.	N.D.	N.D.	N.D.	0.000271084	N.D.	N.D.
Met	0.011314883	0.01077601	0.0122723	0.009383548	0.009580378	0.011925043	0.010031625	0.012093357	0.01207527	0.010696844	0.009941596	0.011670867	0.012742438	0.011585923	0.012678499	0.009345694	0.012705659	0.011253476	0.011059257	0.011800289	0.01185743	0.01121514	0.008194243
Octopamine/Dopamine	0.000283173	N.D.	0.000276178	0.000341266	0.000215158	0.000291237	0.00024281	0.000317757	0.000259763	N.D.	0.000241975	N.D.	0.000205255	0.000235075	0.000312288	0.000311334	0.000291459	0.000224496	0.000279876	N.D.	0.000255638	N.D.	0.000250891
His	0.019063393	0.018557495	0.018721354	0.018088397	0.019167275	0.018223895	0.018384896	0.019004732	0.017277909	0.019421676	0.01772131	0.018871623	0.018966707	0.018708507	0.018347107	0.017393743	0.01962536	0.017447511	0.018495285	0.017513969	0.018763516	0.018382316	0.018216691
Carnitine	0.003201053	0.003101472	0.003195146	0.003146808	0.003352545	0.003203603	0.00309909	0.003300216	0.003335672	0.003289305	0.002951393	0.003416632	0.003232312	0.003053506	0.003896491	0.003216699	0.003494891	0.002865507	0.002911129	0.002862453	0.003351869	0.002948981	0.002867424
Phe	0.039478535	0.041174709	0.042955988	0.041256806	0.042816999	0.043533921	0.042411878	0.042617874	0.041866721	0.041108811	0.040550008	0.041644967	0.042687585	0.041612577	0.043936458	0.040532671	0.041533927	0.04138626	0.040238102	0.041072141	0.042878437	0.040617959	0.039908227
Pyridoxine	0.002587289	0.002379221	0.002663356	0.002268719	0.002542119	0.002539708	0.002380727	0.002491266	0.002464052	0.002476082	0.002404446	0.002397452	0.002343471	0.002349515	0.002566048	0.002432061	0.002632303	0.002206051	0.002358959	0.002391613	0.002622027	0.002709908	0.002491747
Arg	0.084197767	0.08026252	0.07713377	0.077387587	0.080234196	0.078927623	0.077795873	0.078974133	0.080330674	0.084427388	0.076347644	0.086345373	0.07479891	0.075922407	0.076169896	0.074964077	0.079498297	0.072822649	0.077954558	0.074325234	0.076773247	0.075538227	0.080416612
Diethylaminomalonic acid	0.000472177	0.00052119	0.00044071	0.000487615	0.000646125	0.0004284	0.00050398	0.00044102	0.000539223	0.000558332	0.000619363	0.000429791	0.000553295	0.00055838	0.000510771	0.00057225	N.D.	0.00053509	0.000464623	0.000487053	0.000447946	0.000443724	0.000503763
Tyr	0.021154463	0.020357061	0.021412622	0.021293361	0.022706942	0.021591592	0.021678827	0.02260722	0.021223593	0.021563616	0.021217295	0.022041159	0.022056829	0.021575681	0.02149099	0.021095089	0.022369662	0.020799	0.020950063	0.020672022	0.02103182	0.020430081	0.02219662
Phosphorylcholine	N.D.	N.D.	N.D.	N.D.	N.D.	N.D.	N.D.	N.D.	N.D.	N.D.	N.D.	N.D.	N.D.	N.D.	0.000258095	N.D.	N.D.	0.000427945	0.000457729	N.D.	0.00074915	0.000709708	0.000652978
Trp	0.003595758	0.003566336	0.003647608	0.003503413	0.003596391	0.003591918	0.003552731	0.00369478	0.003565889	0.003859774	0.003514236	0.003931821	0.003629733	0.003496508	0.003658041	0.003402617	0.003578727	0.003332993	0.003555672	0.003517886	0.003744208	0.003467807	0.003495973
Cystine	0.00040272	0.00032512	0.000345957	0.000384084	0.000541806	0.000357	0.000447127	0.000309705	0.000310238	0.000462659	0.000290841	0.000214196	0.000486067	0.000384388	0.000457255	0.000346627	0.000413938	0.000347585	0.000281255	0.000482064	N.D.	0.000132679	N.D.
Thymidine	N.D.	N.D.	N.D.	N.D.	N.D.	N.D.	N.D.	N.D.	N.D.	N.D.	N.D.	N.D.	N.D.	N.D.	N.D.	N.D.	N.D.	N.D.	0.000310897	N.D.	N.D.	N.D.	N.D.
Cytidine	N.D.	N.D.	N.D.	N.D.	N.D.	N.D.	N.D.	N.D.	N.D.	N.D.	N.D.	N.D.	N.D.	N.D.	N.D.	N.D.	0.000226618	N.D.	N.D.	N.D.	N.D.	N.D.	N.D.
Dyphylline	0.013745225	0.017587126	0.015295569	0.014970347	0.01420822	0.012841342	0.014623703	0.01356012	0.010621953	0.014674425	0.015000118	0.014741005	0.013666976	0.011626644	0.013286818	0.014647197	0.012046764	0.009957524	0.014518419	0.014098359	0.011978684	0.012591999	0.015279282
Thiamine	0.002177891	0.001997063	0.002227054	0.00186674	0.00204204	0.002086256	0.001879116	0.002113426	0.002155045	0.002331144	0.001914608	0.002275654	0.001856215	0.001853451	0.002038342	0.002025562	0.001983888	0.002223271	0.002117686	0.001986255	0.001929255	0.002043384	0.001970157
Inosine	N.D.	N.D.	N.D.	N.D.	N.D.	N.D.	N.D.	N.D.	N.D.	N.D.	N.D.	N.D.	N.D.	N.D.	N.D.	N.D.	N.D.	N.D.	N.D.	N.D.	N.D.	N.D.	N.D.
Streptomycin sulfate	0.017172682	0.01734899	0.017233958	0.015822874	0.016295248	0.01722367	0.015511442	0.016228537	0.016730684	0.01768385	0.015044274	0.01798334	0.016644654	0.016122066	0.016566183	0.015479732	0.016276526	0.015097962	0.015977086	0.015001996	0.014713469	0.014821885	0.014712795
